# Supplementary material for: Borrelia burgdorferi Strain-Specific Differences in Mouse Infectivity and Pathology
Source: Pathogens. 2025 Apr 5;14(4):352. doi: 10.3390/pathogens14040352 (PMC12029986; doi:10.3390/pathogens14040352)
Supplement: Supplementary file 1 [file pathogens-14-00352-s001.zip]

Archive with 1 entries (1 files):
- pathogens-3545335-supplementary.pdf
